# Supplementary material for: New Insights in blaKPC Gene Mobilization in Pseudomonas aeruginosa: Acquisition of blaKPC-3 and Identification of a New Tn2-like NTE Mobilizing blaKPC-2
Source: Antibiotics (Basel). 2025 Sep 19;14(9):947. doi: 10.3390/antibiotics14090947 (PMC12466754; doi:10.3390/antibiotics14090947)
Supplement: Supplementary file 1 [file antibiotics-14-00947-s001.zip]

Archive with 1 entries (1 files):
- antibiotics-3562810-Supplementary.pdf
